# Supplementary material for: Molecular characteristics of Staphylococcus aureus isolates from food surveillance in southwest China
Source: BMC Microbiol. 2018 Aug 29;18:91. doi: 10.1186/s12866-018-1239-z (PMC6114054; doi:10.1186/s12866-018-1239-z)
Supplement: Supplementary file 1 — The bacterial information, antibiotic resistance and molecular typing results for all the strains used in this study. (XLS 121 kb) [file 12866_2018_1239_MOESM1_ESM.xls]

## Sheet: Sheet1
strains numbers	original number	years	city	source	source group	Benzylpencillin	Oxacillin	Gentamicin	Ciprofloxacin	Levofloxacin	Moxifloxacin	Erythromycin	Clindamycin	Quinupristin/Dalfopristin	Linezolid	Vancomycin	Tetracycline	Tigecycline	Nitrofurantoin	Rifampicin	Trimethoprim/Sulfamethoxazole	ST type	spa type	SCCmec
171	JP-kmcdc-RB-2014-001	2014	KM	RB	3	S	S	S	I	S	S	R	R	S	S	S	S	S	S	S	R	ST795	t084
172	JP-kmcdc-SCP-2014-004	2014	KM	SCP	4	S	S	R	I	S	S	R	S	S	S	S	S	S	I	S	R	ST630	t377
173	JP-km-SCP-2014-005	2014	KM	SCP	4	S	S	S	I	S	S	S	S	S	S	S	S	S	I	S	S	ST630	t377
174	JP-km-SCP-2014-006	2014	KM	SCP	4	R	R	S	R	I	S	S	S	S	S	S	R	S	S	S	R	ST7	t091	IV
175	JP-km-SR-2014-007	2014	KM	SR	2	S	S	S	I	S	S	S	S	S	S	S	R	S	S	S	R	ST7	t091
176	JP-SJ-RL-SYB-2014-001	2014	DH	SYB	5	S	S	S	R	I	S	S	S	S	S	S	S	S	I	S	R	ST15	t1716
177	JP-SJ-RL-SYB-2014-003	2014	DH	SYB	5	S	S	S	I	I	S	S	S	S	S	S	R	S	S	S	R	ST188	t189
178	JP-SJ-RL-SYB-2014-006	2014	DH	SYB	5	S	S	S	I	S	S	S	S	S	S	S	R	S	S	S	R	ST121	t2019
180	JP-SJ-DL-ZP-2014-011	2014	DL	ZP	2	R	R	S	I	S	S	S	S	S	S	S	R	S	S	S	R	ST88	t10777	IV
181	JP-SJ-DL-RS-2014-025	2014	DL	RS	3	S	S	S	I	S	S	S	S	S	S	S	S	S	S	S	S	ST188	t189
182	JP-SJ-DL-ZP-2014-030	2014	DL	ZP	2	S	S	S	R	I	S	R	R	S	S	S	R	S	S	S	R	ST4189	t1839
183	JP-SJ-DL-ZP-2014-015	2014	DL	ZP	2	R	R	R	I	S	S	R	R	S	S	S	S	S	I	S	R	ST5	t002	IV
184	JP-SJ-DL-RS-2014-016	2014	DL	RS	3	S	S	S	R	I	S	S	S	S	S	S	S	S	S	S	R	ST7	t091
185	JP-SJ-DL-RS-2014-027	2014	DL	RS	3	S	S	R	R	I	S	R	R	S	S	S	S	S	I	S	R	ST5	t002
186	JP-SJ-YNDL-ES-2014-2	2014	DL	ES	1	R	R	S	I	S	S	S	S	S	S	S	S	S	S	S	S	ST6	t701	IV
187	JP-SJ-YNDL-ES-2014-6	2014	DL	ES	1	R	R	S	R	I	S	S	S	S	S	S	R	S	S	S	R	ST59	t437	IV
188	JP-SJ-YNDL-ES-2014-8	2014	DL	ES	1	S	S	S	R	I	S	S	S	S	S	S	R	S	I	S	R	ST4172	t5502
189	JP-SJ-YNDL-ES-2014-7	2014	DL	ES	1	S	S	S	R	I	S	S	S	S	S	S	R	S	S	S	S	ST4178	t437
190	JP-SJ-YNHH-ES-2014-10	2014	HH	ES	1	R	R	S	I	S	S	S	S	S	S	S	S	S	S	S	S	ST6	t701	IV
191	JP-SJ-YNHH-ES-2014-9	2014	HH	ES	1	S	S	S	I	S	S	S	S	S	S	S	S	S	S	S	S	ST6	t701
193	JP-SJ-DL-MX-2015-003	2015	DL	MX	1	S	S	S	I	S	S	I	I	S	S	S	R	S	I	S	R	ST4181	t796
194	JP-SJ-HH-MX-2015-17	2015	HH	MX	1	S	S	R	I	S	S	R	R	S	S	S	S	S	S	S	R	ST4181	t796
195	JP-LC-MJ-2015-20	2015	LC	MJ	7	R	R	S	I	S	S	S	S	S	S	S	S	S	S	S	S	ST6	t701	IV
196	JP-SJ-DL-BR-2015-17	2015	DL	BR	3	S	S	S	R	I	S	S	S	S	S	S	S	S	I	S	R	ST4188	t189
197	JP-SJ-LJ-MX-2015-10	2015	LJ	MX	1	S	S	S	R	I	S	S	S	S	S	S	S	S	S	S	S	ST25	t078
198	JP-SJ-DL-MX-2015-12	2015	DL	MX	1	R	R	S	R	I	S	R	I	S	S	S	R	S	I	S	R	ST7	t091	NA
199	JP-SJ-DH-MX-2015-001	2015	DH	MX	1	S	S	S	I	I	S	R	S	S	S	S	S	S	I	S	R	ST795	t084
274	QJ-MX-JP-2013-01	2013	QJ	MX	1	S	S	I	R	I	R	R	I	S	S	S	S	S	I	S	R	ST188	t189
275	QJ-MX-JP-2013-02	2013	QJ	MX	1	S	S	S	R	I	S	R	S	S	S	S	S	S	S	S	R	ST188	t189
276	QJ-MX-JP-2013-03	2013	QJ	MX	1	S	S	S	R	I	S	S	S	S	S	S	S	S	S	S	R	ST188	t189
277	QJ-MX-JP-2013-05	2013	QJ	MX	1	R	R	S	I	I	S	S	S	S	S	S	S	S	S	S	S	ST6	t701	IV
278	QJ-MX-JP-2013-07	2013	QJ	MX	1	S	S	S	S	S	S	S	S	S	S	S	R	S	S	S	R	ST4182	t4223
279	QJ-MX-JP-2013-10	2013	QJ	MX	1	S	S	S	I	I	S	R	R	S	S	S	R	S	S	S	R	ST338	t441
280	QJ-MX-JP-2013-12	2013	QJ	MX	1	S	S	R	R	I	S	R	I	S	S	S	S	S	I	S	R	ST188	t189
281	JP-WS-MX-2013-003	2013	WS	MX	1	S	S	R	I	S	S	R	R	S	S	S	S	S	S	S	R	ST7	t796
282	JP-YN-QJ-DRM-2014-005	2014	QJ	DRM	2	S	S	S	I	S	S	R	S	S	S	S	S	S	S	S	R	ST15	t085
283	JP-YNQJ-DRM-007	2014	QJ	DRM	2	S	S	S	I	I	S	S	S	S	S	S	R	S	S	S	S	ST2196	t796
284	JP-YNQJ-DRM-2014-004	2014	QJ	DRM	2	S	S	S	S	S	S	S	S	S	S	S	R	S	S	S	S	ST2196	t796
285	JP-YNYX-WMC-2014-005	2014	YX	WMC	1	S	S	S	I	I	S	R	R	S	S	S	R	S	S	S	R	ST121	t2019
286	JP-YNDH-SSR-2014-001	2014	DH	SSR	2	S	S	R	I	I	S	R	R	S	S	S	R	S	I	S	R	ST4184	t002
287	JP-YNNJ-WMC-2014-009	2014	NJ	WMC	1	R	R	S	I	I	S	S	S	S	S	S	S	S	S	S	S	ST6	t701	IV
288	JP-YNNJ-WMC-2014-010	2014	NJ	WMC	1	S	S	S	R	I	S	S	S	S	S	S	S	S	I	S	R	ST6	t701
289	JP-YNZJ-XSC-2014-001	2014	ZT	XSC	1	S	S	I	R	R	R	R	I	S	S	S	S	S	I	S	R	ST72	t148
290	JP-YNZT-XSC-2014-002	2014	ZT	XSC	1	S	S	S	I	S	S	S	S	S	S	S	S	S	S	S	R	ST59	t437	IV
291	JP-YNZT-XSC-2014-003	2014	ZT	XSC	1	R	R	S	I	S	S	R	R	S	S	S	S	S	S	S	R	ST59	t437	V
292	JP-YNZT-DRM-2014-004	2014	ZT	DRM	2	R	R	S	R	I	S	R	S	S	S	S	R	S	I	S	R	ST6	t701	IV
293	JP-YNZT-DRM-2014-005	2014	ZT	DRM	2	S	S	S	R	I	S	R	S	S	S	S	R	S	I	S	R	ST4183	t4223
294	JP-YNHH-XSC-2014-005	2014	HH	XSC	1	R	R	R	I	I	S	R	R	S	S	S	S	S	I	S	R	ST59	t163
295	JP-YNHH-WMC-2014-005	2014	HH	WMC	1	R	R	R	R	I	S	R	R	S	S	S	S	S	I	S	R	ST1	t1775	IV
296	JP-YNHH-WMC-2014-007	2014	HH	WMC	1	R	R	R	I	S	S	R	R	S	S	S	S	S	I	S	R	ST5	t002	IV
297	JP-YNHH-XSC-2014-006	2014	HH	XSC	1	S	S	S	I	S	S	S	S	S	S	S	S	S	S	S	R	ST3685	t084
298	JP-YNCX-DRM-2014-003	2014	CX	DRM	2	S	S	S	R	I	S	R	R	S	S	S	R	S	S	S	R	ST188	t189
299	JP-YNCX-TLR-2014-004	2014	CX	TLR	2	S	S	S	I	I	S	S	S	S	S	S	S	S	I	S	R	ST188	t189
300	JP-YNHH-TLR-2014-010	2014	HH	TLR	2	S	S	S	R	I	S	S	S	S	S	S	R	S	S	S	S	ST943	t091
302	JP-YNPE-XSC-2014-008	2014	PE	XSC	1	S	S	S	R	I	S	S	R	S	S	S	S	S	I	S	R	ST5	t002
303	JP-YNYX-WMC-2014-014	2014	YX	WMC	1	S	S	S	R	I	S	R	I	S	S	S	S	S	I	S	R	ST7	t091
304	JP-YNWS-XSC-2014-011	2014	WS	XSC	1	S	S	R	I	I	S	R	R	S	S	S	R	S	S	S	R	ST4184	t002
305	JP-YNWS-XSC-2014-019(1)	2014	WS	XSC	1	S	S	R	I	I	S	R	R	S	S	S	R	S	S	S	R	ST4184	t002
306	JP-YNWS-XSC-2014-019(2)	2014	WS	XSC	1	R	R	R	I	I	S	R	R	S	S	S	R	S	S	S	R	ST5	t002	IV
307	JP-YNWS-WMC-2014-015(1)	2014	WS	WMC	1	S	S	R	I	I	S	R	R	S	S	S	R	S	S	S	R	ST5	t002
308	JP-YNWS-WMC-2014-015(2)	2014	WS	WMC	1	R	R	R	I	I	S	R	R	S	S	S	R	S	S	S	R	ST5	t002	IV
310	JP-YNCX-WMC-2014-005	2014	CX	WMC	1	R	R	S	I	S	S	R	R	S	S	S	R	S	S	S	S	ST59	t437	V
311	JP-YNPE-WMC-2014-009	2014	PE	WMC	1	R	R	S	I	I	S	S	S	S	S	S	S	S	S	S	S	ST6	t701	IV
312	JP-YNPE-WMC-2014-011	2014	PE	WMC	1	S	S	S	I	S	S	R	R	S	S	S	R	S	S	S	R	ST15	t1716
314	JP-YNCX-TLR-2014-007	2014	CX	TLR	2	S	S	S	I	I	S	S	I	S	S	S	R	S	S	S	R	ST7	t091
315	JP-YNCX-TLR-2014-008	2014	CX	TLR	2	S	S	S	I	I	S	R	R	S	S	S	S	S	S	S	S	ST15	t085
316	JP-YNCX-TLR-2014-009	2014	CX	TLR	2	R	R	S	I	I	S	S	S	S	S	S	R	S	S	S	S	ST6	t701	IV
317	JP-YNCX-DRM-2014-010	2014	CX	DRM	2	S	S	S	I	S	S	R	S	S	S	S	S	S	S	S	R	ST15	t279
318	JP-YNCX-DRM-2014-011	2014	CX	DRM	2	S	S	S	R	I	S	R	S	S	S	S	R	S	I	S	R	ST2196	t796
319	JP-YNPE-XSC-2014-025	2014	PE	XSC	1	R	R	S	I	I	S	S	S	S	S	S	S	S	S	S	S	ST6	t701	IV
320	JP-YNPE-XSC-2014-038	2014	PE	XSC	1	S	S	S	S	S	S	R	R	S	S	S	R	S	S	S	S	ST4065	t796
321	JP-YNPE-WMC-2014-017	2014	PE	WMC	1	S	S	S	I	S	S	R	R	S	S	S	R	S	S	S	S	ST4065	t796
322	JP-SJ-DQ-NZ-2014-011	2014	DQ	NZ	1	S	S	S	I	S	S	S	S	S	S	S	S	S	I	S	R	ST2114	t701
323	JP-YNQJ-DRM-2014-029	2014	QJ	DRM	2	S	S	S	I	S	S	S	S	S	S	S	S	S	I	S	R	ST4185	t16941
324	JP-YNQJ-DRM-2014-028	2014	QJ	DRM	2	S	S	R	R	I	S	R	R	S	S	S	S	S	S	S	R	ST7	t1743
325	JP-YNQJ-DRM-2014-030	2014	QJ	DRM	2	R	R	S	I	S	S	S	S	S	S	S	S	S	S	S	S	ST59	t437	V
326	JP-YNYX-TLR-2014-017	2014	YX	TLR	2	S	S	S	I	S	S	S	S	S	S	S	R	S	S	S	R	ST4186	t085
327	JP-YNYX-XSC-2014-050	2014	YX	XSC	1	S	S	S	R	I	S	R	R	S	S	S	S	S	S	S	R	ST7	t701
328	JP-YNBN-XSC-2014-032	2014	BN	XSC	1	S	S	S	I	I	S	R	R	S	S	S	R	S	S	S	R	ST2885	t148
329	JP-YNBN-XSC-2014-030	2014	BN	XSC	1	S	S	S	R	I	S	R	R	S	S	S	R	S	S	S	R	ST2885	t148
330	JP-YNBS-WMC-2014-023	2014	BS	WMC	1	S	S	S	S	S	S	S	S	S	S	S	S	S	S	S	S	ST8	t008
331	JP-YNHH-TLR-2014-017	2014	HH	TLR	2	R	R	S	I	I	S	S	S	S	S	S	R	S	S	S	R	ST7	t091	IV
332	JP-YNBS-WMC-2014-021	2014	BS	WMC	1	R	R	S	I	I	S	S	S	S	S	S	S	S	S	S	S	ST6	t701	IV
333	JP-YNWS-XSC-2014-037	2014	WS	XSC	1	R	R	S	S	S	S	R	I	R	S	S	R	S	R	R	R	ST6	t701	IV
334	JP-YNZT-DRM-2014-015	2014	ZT	DRM	2	R	R	S	R	I	S	R	R	S	S	S	R	S	S	S	S	ST59	t437	V
335	JP-ZT-TLR-2014-002	2014	ZT	TLR	2	S	S	S	R	I	S	R	R	S	S	S	R	S	I	S	R	ST7	t091
336	JP-ZT-TLR-2014-004	2014	ZT	TLR	2	S	S	S	R	I	S	R	R	S	S	S	R	S	R	S	R	ST7	t091
337	JP-ZT-TLR-2014-011	2014	ZT	TLR	2	R	R	S	I	I	S	S	S	S	S	S	R	S	I	S	S	ST7	t091	IV
338	JP-YNLC-TLR-2014-013	2014	LC	TLR	2	S	S	S	R	I	S	S	S	S	S	S	R	S	I	S	R	ST15	t085
339	JP-YNLC-TLR-2014-014	2014	LC	TLR	2	S	S	S	R	I	I	S	I	S	S	S	R	S	I	S	R	ST7	t091
340	JP-YNLC-TLR-2014-015	2014	LC	TLR	2	S	S	S	R	I	S	S	S	S	S	S	R	S	I	S	R	ST72	t148
342	JP-YNLC-TLR-2014-017	2014	LC	TLR	2	S	S	S	R	R	S	S	S	S	S	S	S	S	I	S	R	ST1281	t164
343	JP-YNLC-TLR-2014-019	2014	LC	TLR	2	R	R	S	I	S	S	R	R	S	S	S	S	S	I	S	S	ST6	t701	IV
344	JP-YNLC-TLR-2014-020	2014	LC	TLR	2	R	R	S	R	I	S	S	S	S	S	S	R	S	S	S	R	ST7	t091	NA
346	JP-YNLC-WMC-2014-024	2014	LC	WMC	1	S	S	S	R	I	S	S	I	S	S	S	S	S	R	S	R	ST2196	t796
347	JP-YNLC-XSC-2014-029	2014	LC	XSC	1	S	S	R	R	I	S	R	R	S	S	S	S	S	I	S	R	ST7	t091
348	JP-YNLC-XSC-2014-037	2014	LC	XSC	1	R	R	S	R	I	S	R	I	S	S	S	R	S	I	S	R	ST7	t091	NA
349	JP-YNLC-XSC-2014-040	2014	LC	XSC	1	S	S	S	I	S	S	S	S	S	S	S	S	S	S	S	R	ST2196	t796
352	JP-YNCX-DRM-2014-017	2014	CX	DRM	2	S	S	S	S	S	S	S	S	S	S	S	S	S	S	S	S	ST2196	t796
353	JP-YNLJ-WMC-2014-023	2014	LJ	WMC	1	S	S	S	R	I	S	R	R	S	S	S	S	S	I	S	R	ST30	t363
354	JP-YNBN-WMC-2014-022	2014	BN	WMC	1	S	S	S	I	S	S	S	S	S	S	S	R	S	S	S	S	ST3685	t084
355	JP-YNBN-Y(W)-2014-015	2014	BN	YW	1	S	S	S	R	I	S	R	I	S	S	S	S	S	I	S	R	ST7	t091
356	JP-YNPE-WMC-2014-024	2014	PE	WMC	1	S	S	S	R	I	S	R	R	S	S	S	R	S	I	S	R	ST7	t1743
357	JP-YNPE-WMC-2014-022	2014	PE	WMC	1	S	S	S	I	S	S	S	S	S	S	S	R	S	I	S	R	ST2196	t796
359	JP-YNPE-XSC-2014-039	2014	PE	XSC	1	S	S	S	R	I	S	R	I	S	S	S	S	S	I	S	R	ST25	t227
360	JP-YNPE-XSC-2014-047	2014	PE	XSC	1	S	S	S	R	I	S	S	S	S	S	S	S	S	I	S	R	ST25	t078
361	YNYN-SQR-2015-51	2015	KM	SQR	2	S	S	R	R	R	R	R	R	I	S	S	R	S	I	S	R	ST9	t899
362	JP-YNYN-SQR-2015-69	2015	KM	SQR	2	S	S	R	R	R	R	R	R	I	S	I	R	S	S	S	R	ST4187	t899
363	JP-YNYN-SQR-2015-71	2015	KM	SQR	2	S	S	R	R	R	R	R	R	I	S	S	R	S	I	S	R	ST4187	t899
364	JP-YNYN-SQR-2015-72	2015	KM	SQR	2	S	S	R	R	R	R	R	R	I	S	S	R	S	S	S	R	ST9	t899
365	JP-YNYN-SQR-2015-64	2015	KM	SQR	2	R	R	S	I	I	S	R	S	S	S	S	S	S	I	S	S	ST6	t701	IV
366	JP-YNYN-SQR-2015-50	2015	KM	SQR	2	S	S	R	R	R	R	R	R	S	S	S	R	S	S	S	R	ST5	t002
367	JP-YNLC-SL-2015-012	2015	LC	SL	8	S	S	S	R	I	S	R	R	S	S	S	S	S	I	S	R	ST188	t189
368	JP-YNLC-SL-2015-015	2015	LC	SL	8	S	S	I	R	I	R	R	R	S	S	S	R	S	I	S	R	ST7	t091
369	JP-YNLJ-SXR-2015-016	2015	LJ	SXR	2	S	S	S	I	I	S	R	I	S	S	S	R	S	I	S	R	ST88	t10777
370	JP-YNDL-SQR-2015-009	2015	DL	SQR	2	S	S	I	R	R	R	R	I	S	S	S	R	S	R	S	R	ST2196	t796
371	JP-YNLJ-SQR-2015-008	2015	LJ	SQR	2	S	S	I	R	R	R	R	R	S	S	S	R	S	I	S	R	ST121	t2019
373	JP-YNYN-SQR-2015-31	2015	KM	SQR	2	S	S	R	R	R	R	R	R	I	S	S	R	S	S	S	R	ST9	t899
374	JP-YNHH-SQR-2015-012	2015	HH	SQR	2	S	S	R	R	R	R	R	R	S	S	S	R	S	R	S	R	ST4184	t002
375	JP-YNPE-SQR-2015-006	2015	PE	SQR	2	S	S	R	R	R	R	R	R	S	S	S	R	S	I	S	R	ST5	t002
376	JP-YNPE-SQR-2015-004	2015	PE	SQR	2	S	S	S	I	I	S	S	S	S	S	S	R	S	S	S	S	ST2196	t796
377	JP-YNLJ-SMZ-2015-005	2015	LJ	SMZ	6	S	S	S	I	I	S	R	S	S	S	S	R	S	S	S	R	ST8	t008
378	JP-YNQJ-DG-2015-007	2015	QJ	DG	6	S	S	S	I	S	S	S	S	S	S	S	S	S	I	S	R	ST8	t008
379	JP-YNPE-SQR-2015-010	2015	PE	SQR	2	S	S	R	R	R	R	R	R	S	S	S	R	S	I	S	R	ST5	t002
380	JP-YNPE-SQR-2015-005	2015	PE	SQR	2	S	S	S	R	I	S	S	S	S	S	S	R	S	R	S	R	ST2196	t796
381	JP-YNYN-SQR-2015-041	2015	KM	SQR	2	R	R	S	R	I	S	R	R	S	S	S	R	S	I	S	R	ST59	t437	IV
382	JP-YNCX-SL-2015-015	2015	CX	SL	8	S	S	S	I	S	S	S	R	S	S	S	S	S	S	S	S	ST965	t062
383	JP-YNHH-MJ-2015-016	2015	HH	MJ	7	S	S	R	R	I	S	R	R	S	S	S	S	S	I	S	R	ST7	t091
384	JP-YNCX-SXR-2015-011	2015	CX	SXR	2	S	S	R	R	I	S	R	R	S	S	S	R	S	I	S	R	ST4184	t002
385	JP-YNPE-SQR-2015-002	2015	PE	SQR	2	S	S	S	I	S	S	S	S	S	S	S	S	S	S	S	S	ST188	t189
386	JP-YNPE-SQR-2015-014	2015	PE	SQR	2	S	S	S	I	S	S	S	S	S	S	S	R	S	S	S	S	ST15	t085
387	JP-YNCX-SXR-2015-013	2015	CX	SXR	2	R	R	R	R	I	S	R	R	S	S	S	R	S	I	S	R	ST5	t002	IV
388	JP-YNKM-SQR-2015-20	2015	KM	SQR	2	R	R	S	R	I	S	R	R	S	S	S	R	S	S	S	S	ST59	t437	IV
389	JP-YNBN-SMZ-2015-005	2015	BN	SMZ	6	R	R	I	R	I	S	R	S	S	S	S	S	S	I	S	R	ST6	t701	IV
392	JP-YNYX-SXR-2015-008	2015	YX	SXR	2	S	S	S	R	I	S	S	S	S	S	S	S	S	I	S	R	ST2114	t701
393	JP-YNYX-SXR-2015-004	2015	YX	SXR	2	R	R	S	R	I	S	R	S	S	S	S	R	S	S	S	S	ST6	t701	IV
394	JP-YNBN-DG-2015-002	2015	BN	DG	6	S	S	S	R	I	S	R	S	S	S	S	S	S	I	S	S	ST965	t062
395	JP-YNHH-SQR-2015-005	2015	HH	SQR	2	S	S	R	R	R	R	R	R	S	S	S	R	S	I	S	R	ST5	t002
396	JP-YNQJ-SMZ-2015-004	2015	QJ	SMZ	6	S	S	S	R	R	R	S	S	S	S	S	S	S	S	S	R	ST188	t189
397	JP-YNNJ-SQR-2015-010	2015	NJ	SQR	2	S	S	S	I	S	S	R	R	S	S	S	R	S	S	S	S	ST25	t227
398	JP-YNYN-SQR-2015-001	2015	KM	SQR	2	R	R	S	I	I	S	R	R	S	S	S	R	S	S	S	R	ST59	t437	V
400	JP-YNHH-SXR-2015-005	2015	HH	SXR	2	R	R	R	R	I	S	R	R	S	S	S	R	S	I	S	R	ST5	t002	IV
401	JP-YNHH-SQR-2015-001	2015	HH	SQR	2	S	S	S	I	S	S	S	S	S	S	S	R	S	S	R	R	ST1	t1775
402	JP-YNLJ-SQR-2015-004	2015	LJ	SQR	2	S	S	S	I	S	S	S	S	S	S	S	R	S	S	S	R	ST15	t279
403	JP-YNHH-SXR-2015-003	2015	HH	SXR	2	S	S	S	I	S	S	S	S	S	S	S	S	S	S	S	R	ST7	t091
405	JP-YNDH-SQR-2015-014	2015	DH	SQR	2	S	S	S	I	S	S	S	S	S	S	S	S	S	S	S	R	ST3075	t752
406	JP-YNKM-SQR-2015-029	2015	KM	SQR	2	R	R	S	I	I	S	R	R	S	S	S	R	S	S	S	R	ST59	t437	V
408	JP-YNLC-SXR-2015-005	2015	LC	SQR	2	S	S	S	I	I	S	R	R	S	S	S	S	S	S	S	R	ST7	t091
410	JP-YNDL-MJ-2015-006	2015	DL	MJ	7	R	R	S	R	I	S	S	S	S	S	S	R	S	S	S	R	ST59	t437	V
412	JP-KM-SQR-2015-010	2015	KM	SQR	2	S	S	S	R	I	S	R	I	S	S	S	R	S	I	S	R	ST7	t091
414	JP-YNDH-SQR-2015-001	2015	DH	SQR	2	R	R	S	I	S	S	R	I	S	S	S	R	S	I	R	R	ST1	t1775	IV
415	JP-YNDH-SQR-2015-003	2015	DH	SQR	2	S	S	S	R	R	R	R	R	S	S	S	R	S	S	S	R	ST5	t002
416	JP-YNDQ-SXR-2015-003	2015	DQ	SXR	2	S	S	S	R	I	S	R	S	S	S	S	S	S	I	S	R	ST15	t279
417	JP-YNLJ-SQR-2015-010	2015	LJ	SQR	2	S	S	R	R	R	R	R	R	S	S	S	R	S	S	S	R	ST188	t189
418	JP-YNDQ-SXR-2015-005	2015	DQ	SXR	2	S	S	S	R	I	S	S	S	S	S	S	S	S	S	S	R	ST188	t189
419	JP-YNYN-SQR-13-1	2013	KM	SQR	2	R	R	R	I	I	S	R	R	S	S	S	R	S	S	S	R	ST59	t437	V
420	JP-YNYN-SQR-23-1	2013	KM	SQR	2	R	R	S	R	R	R	R	R	S	S	S	R	S	S	S	R	ST5	t002	IV
421	JP-YNPE-MX-2015-004	2015	PE	MX	1	S	S	S	R	I	S	R	S	S	S	S	S	S	I	S	R	ST6	t701
422	JP-YNPE-MX-2015-001	2015	PE	MX	1	S	S	S	I	I	S	S	S	S	S	S	R	S	S	S	R	ST2196	t796
423	JP-YNPE-MX-2015-014	2015	PE	MX	1	R	R	S	I	I	S	S	R	S	S	S	S	S	I	S	R	ST1	t1775	IV
424	JP-YNZJ-LZ-2015-007	2015	ZT	LZ	1	S	S	S	R	I	S	R	R	S	S	S	R	S	S	S	S	ST4183	t4223
425	JP-YNCX-SL-2015-010	2015	CX	SL	8	R	R	S	I	I	S	S	S	S	S	S	S	S	S	S	S	ST6	t701	IV
426	JP-YNDL-SXR-2015-002	2015	DL	SXR	2	R	R	R	R	I	S	R	R	S	S	S	S	S	S	S	R	ST7	t091	IV
428	JP-YNHH-BR-2015-006	2015	HH	BR	3	S	S	S	R	I	S	S	S	S	S	S	R	S	S	S	S	ST7	t091
429	JP-YNHH-BR-2015-008	2015	HH	BR	3	S	S	S	R	I	S	S	R	S	S	S	R	S	I	S	S	ST7	t091
430	JP-YNHH-BR-2015-007	2015	HH	BR	3	S	S	S	I	I	S	R	R	S	S	S	S	S	I	S	R	ST6	t701
432	JP-YNZT-WMC-2014-026	2014	ZT	WMC	1	R	R	S	I	I	S	S	S	S	S	S	S	S	S	S	S	ST6	t701	IV
433	JP-YNZT-DRM-2014-029	2014	ZT	DRM	2	S	S	S	I	S	S	S	S	S	S	S	S	S	S	S	S	ST2196	t796
434	JP-YNDH-XSC-2014-048	2014	DH	XSC	1	R	R	S	I	I	S	R	R	S	S	S	R	S	S	S	S	ST6	t701	IV
435	JP-YNZT-DRM-2014-030	2014	ZT	DRM	2	S	S	S	R	I	S	S	S	S	S	S	S	S	I	S	R	ST2196	t796
436	JP-YNZT-XSC-2014-039	2014	ZT	XSC	1	S	S	S	R	I	S	R	S	S	S	S	S	S	S	S	R	ST4188	t189
437	JP-YNZT-XSC-2014-041	2014	ZT	XSC	1	S	S	S	R	I	S	R	R	S	S	S	R	S	I	S	R	ST88	t10777
438	JP-KM-MX-2013-016	2013	KM	MX	1	R	R	S	R	I	S	R	I	S	S	S	S	S	I	S	R	ST6	t701	IV
439	JP-KM-MX-2013-017	2013	KM	MX	1	S	S	S	R	I	S	R	S	S	S	S	S	S	I	S	R	ST6	t304
440	JP-KM-MX-2013-019	2013	KM	MX	1	S	S	S	I	I	S	R	R	S	S	S	S	S	S	S	S	ST338	t441
441	JP-KM-MX-2013-020	2013	KM	MX	1	S	S	S	I	I	S	S	S	S	S	S	S	S	I	S	S	ST188	t189
442	JP-KM-MX-2013-021	2013	KM	MX	1	R	R	S	I	I	S	R	R	S	S	S	S	S	S	S	S	ST6	t701	IV
443	JP-KM-MX-2013-026	2013	KM	MX	1	S	S	S	I	I	S	S	S	S	S	S	S	S	I	S	R	ST6	t701
444	JP-KM-MX-2013-027	2013	KM	MX	1	S	S	S	R	I	S	R	I	S	S	S	S	S	I	S	R	ST950	t1062
445	JP-SJ-QJ-MX-2014-015	2014	QJ	MX	1	R	R	S	R	I	S	R	S	S	S	S	S	S	I	S	R	ST59	t437	V
446	JP-SJ-QJ-MX-2014-005	2014	QJ	MX	1	S	S	S	I	S	S	S	S	S	S	S	S	S	S	S	S	ST59	t437
447	JP-YNCX-MX-2014-012	2014	CX	MX	1	S	S	S	I	S	S	R	R	S	S	S	S	S	S	S	S	ST8	t008
448	JP-YNCX-MX-2014-013	2014	CX	MX	1	R	R	S	R	I	S	S	S	S	S	S	R	S	S	S	R	ST6	t701	IV
453	JP-SJ-PE-MX-2014-011	2014	PE	MX	1	S	S	S	I	I	S	S	S	S	S	S	R	S	S	S	R	ST5	t14723
455	SJ-DL-RB-JP-2014-003	2014	DL	RB	3	R	R	S	I	I	S	R	R	S	S	S	S	S	S	S	R	ST59	t437	V
456	SJ-DL-RS-JP-2014-006	2014	DL	RS	3	S	S	S	R	I	S	S	S	S	S	S	R	S	S	S	R	ST4189	t1839
457	SJ-DL-RB-JP-2014-006	2014	DL	RB	3	S	S	S	R	I	S	S	I	S	S	S	R	S	S	S	R	ST7	t091
458	JF-29-3(2015.2.5)	2015	KM	JF	1	R	R	S	I	S	S	R	R	S	S	S	R	S	S	S	S	ST59	t437	V
459	JF-28-1(2015.2.5)	2015	KM	JF	1	R	R	S	I	I	S	R	R	S	S	S	R	S	S	S	S	ST59	t437	IV
460	JF-29-1(2015.2.5)	2015	KM	JF	1	R	R	S	I	I	S	R	R	S	S	S	R	S	S	S	S	ST59	t437	IV
461	JF-12-2(2015.2.5)	2015	KM	JF	1	S	S	S	I	S	S	S	S	S	S	S	S	S	S	S	S	ST188	t189
462	YNCDC(JF)-20-2-1-3(2015.4.29)	2015	KM	JF	1	S	S	S	R	I	S	S	S	S	S	S	S	S	S	S	R	ST950	t1062
463	YNCDC(JF)-20-1-1-1(2015.4.29)	2015	KM	JF	1	S	S	S	R	I	S	S	S	S	S	S	S	S	S	S	R	ST950	t1062
464	YNCDC(JF)-20-1-1-2(2015.4.29)	2015	KM	JF	1	S	S	S	R	I	S	S	S	S	S	S	S	S	S	S	R	ST950	t1062
465	20150403-DB-ES-6-4-2	2015	KM	ES	1	S	S	S	I	S	S	R	S	S	S	S	S	S	S	S	S	ST15	t085
466	DB-ES-21-1(2015.2.13)	2015	KM	ES	1	R	R	S	I	I	S	R	R	S	S	S	S	S	S	S	S	ST59	t437	IV
467	YNCDC(JF)-20-2-2(2015.4.29)	2015	KM	JF	1	S	S	S	R	I	S	S	S	S	S	S	S	S	S	S	R	ST950	t1062
468	YNCDC(JF)-20-3-1(2015.4.29)	2015	KM	JF	1	S	S	S	R	I	S	S	S	S	S	S	S	S	S	S	S	ST950	t1062
469	YNCDC(JF)-20-4-3(2015.4.29)	2015	KM	JF	1	S	S	S	R	I	S	S	S	S	S	S	S	S	S	S	R	ST950	t1062
470	YNCDC(JF)-20-2-1-1(2015.4.29)	2015	KM	JF	1	R	R	S	R	I	S	S	S	S	S	S	S	S	S	S	R	ST5	t002	IV
471	YNCDC(JF)-20-2-1-2(2015.4.29)	2015	KM	JF	1	S	S	S	I	I	S	S	S	S	S	S	S	S	S	S	R	ST950	t1062
472	YNCDC(JF)-11-3-1-2(2015.4.29)	2015	KM	JF	1	S	S	S	R	I	S	R	S	S	S	S	S	S	S	S	R	ST950	t1062
473	YNCDC(JF)-11-3-1-1(2015.4.29)	2015	KM	JF	1	S	S	S	R	I	S	S	S	S	S	S	S	S	S	S	R	ST950	t1062
474	YNCDC(JF)-11-2-1-2(2015.4.29)	2015	KM	JF	1	S	S	S	I	S	S	S	S	S	S	S	S	S	S	S	R	ST950	t1062
475	YNCDC(JF)-11-2-1-4(2015.4.29)	2015	KM	JF	1	S	S	S	I	I	S	S	S	S	S	S	S	S	S	S	R	ST950	t1062
476	YNCDC(JF)-11-1-1-2(2015.4.29)	2015	KM	JF	1	S	S	S	I	I	S	S	S	S	S	S	S	S	S	S	R	ST950	t1062
477	YNCDC(JF)-11-1-1-1(2015.4.29)	2015	KM	JF	1	S	S	S	R	I	S	S	S	S	S	S	S	S	S	S	R	ST950	t1062
478	YNCDC(JF)-20-1-1-3(2015.4.29)	2015	KM	JF	1	S	S	S	R	I	S	S	S	S	S	S	S	S	S	S	R	ST950	t1062
479	JF-HH-JP-12-5-1	2013	HH	JF	1	R	R	S	I	I	S	R	R	S	S	S	R	S	S	S	R	ST59	t437	V
480	JP-PE-MX-2013-007	2013	PE	MX	1	R	R	S	I	S	S	S	S	S	S	S	S	S	S	S	S	ST6	t701	IV
481	JP-PE-MX-2013-011	2013	PE	MX	1	S	S	S	I	S	S	R	R	S	S	S	S	S	S	S	S	ST4190	t701
482	JP-PE-MX-2013-015	2013	PE	MX	1	R	R	S	R	I	S	R	I	S	S	S	S	S	I	S	R	ST88	t10777	IV
483	JP-PE-RF-2013-005	2013	PE	RF	3	S	S	S	R	I	S	I	S	S	S	S	R	S	I	S	R	ST7	t091
484	JP-PE-RF-2013-009	2013	PE	RF	3	R	R	S	I	S	S	S	S	S	S	S	R	S	I	S	R	ST7	t091	NA
485	JP-PE-RF-2013-010	2013	PE	RF	3	S	S	S	I	S	S	R	R	S	S	S	R	S	S	S	R	ST7	t091
486	JP-BN-RF-2013-008	2013	BN	RF	3	S	S	S	R	I	S	S	S	S	S	S	R	S	I	S	R	ST7	t091
487	JP-YNBS-MX-2013-008	2013	BS	MX	1	R	R	S	I	I	S	I	S	S	S	S	S	S	I	S	S	ST6	t701	IV
488	JP-YNBS-MX-2013-003	2013	BS	MX	1	S	S	S	I	I	S	R	S	S	S	S	S	S	S	S	R	ST2114	t701
489	JP-YNHH-RF-2013-013	2013	HH	RF	3	S	S	S	I	S	S	S	S	S	S	S	R	S	I	S	R	ST7	t091
490	JP-YNBS-MX-2013-009	2013	BS	MX	1	R	R	S	I	S	S	S	S	S	S	S	S	S	I	S	S	ST6	t701	IV
491	JP-YNBS-MX-2013-010	2013	BS	MX	1	S	S	S	I	S	S	R	R	S	S	S	R	S	S	S	R	ST3075	t752
492	JP-WS-MX-2013-009	2013	WS	MX	1	R	R	S	R	I	S	S	S	S	S	S	R	S	I	S	R	ST59	t437	V
493	JP-WS-MX-2013-012	2013	WS	MX	1	S	S	S	I	S	S	R	R	S	S	S	R	S	S	S	S	ST25	t078
494	JP-DQ-MX-2013-004	2013	DQ	MX	1	R	R	S	I	S	S	S	S	S	S	S	R	S	S	S	S	ST59	t437	V
495	JP-DQ-MX-2013-006	2013	DQ	MX	1	R	R	S	S	S	S	R	R	S	S	S	R	S	S	S	S	ST59	t437	IV
496	JP-DQ-MX-2013-013	2013	DQ	MX	1	R	R	S	I	I	S	R	R	S	S	S	R	S	S	S	R	ST59	t437	IV
497	JP-YNDH-2013-001	2013	DH	MX	1	R	R	S	I	I	S	S	S	S	S	S	S	S	S	S	R	ST6	t701	IV
498	JP-DQ-MX-2013-014	2013	DQ	MX	1	R	R	S	I	I	S	R	R	S	S	S	R	S	S	S	R	ST59	t437	V
499	JP-YNBS-MX-2013-001	2013	BS	MX	1	R	R	S	I	S	S	S	S	S	S	S	S	S	S	S	S	ST6	t701	IV
500	JP-YNBS-MX-2013-002	2013	BS	MX	1	S	S	S	I	S	S	I	S	S	S	S	S	S	I	S	S	ST6	t2360
501	JP-YNCX-MX-2014-001	2014	CX	MX	1	S	S	S	I	S	S	S	S	S	S	S	R	S	S	S	R	ST1218	t189
502	JP-YNCX-MX-2014-002	2014	CX	MX	1	S	S	S	I	S	S	I	I	S	S	S	R	S	I	S	R	ST188	t189
503	JP-YNBN-MX-2014-005	2014	BN	MX	1	S	S	S	S	S	S	S	S	S	S	S	R	S	S	S	S	ST121	t2019
504	JP-YNBN-MX-2014-015	2014	BN	MX	1	S	S	S	I	S	S	S	S	S	S	S	S	S	S	S	R	ST188	t189
505	JP-YNHH-MX-2013-004	2013	HH	MX	1	S	S	S	I	S	S	R	R	S	S	S	S	S	S	S	R	ST121	t2019
506	JP-YNHH-MX-2013-12	2013	HH	MX	1	S	S	S	I	I	S	R	S	S	S	S	S	S	I	S	R	ST72	t148
507	JP-YNHH-MX-2013-15	2013	HH	MX	1	S	S	R	I	I	S	R	R	S	S	S	S	S	I	S	R	ST4184	t002
508	JP-DQ-XSC-2014-024	2014	DQ	XSC	1	S	S	R	I	I	S	R	R	S	S	S	S	S	I	S	R	ST5	t002
509	JP-YNZT-MX-2014-009	2014	ZT	MX	1	R	R	S	I	S	S	S	S	S	S	S	S	S	S	S	S	ST6	t701	IV
510	JP-YNZT-MX-2014-010	2014	ZT	MX	1	R	R	S	I	S	S	S	S	S	S	S	R	S	I	S	R	ST1	t1775	IV
511	JP-YNZT-MX-2014-011	2014	ZT	MX	1	S	S	S	I	I	S	S	R	S	S	S	S	S	I	S	R	ST1	t127
512	JP-YNZT-MX-2014-012	2014	ZT	MX	1	S	S	S	I	I	S	R	R	S	S	S	S	S	S	S	S	ST121	t2019
513	JP-KM-MX-2013-002	2013	KM	MX	1	S	S	S	R	I	S	S	I	S	S	S	R	S	I	S	R	ST7	t091
514	JP-KM-MX-2013-004	2013	KM	MX	1	S	S	S	I	S	S	S	S	S	S	S	S	S	S	S	R	ST7	t091
515	JP-KM-MX-2013-005	2013	KM	MX	1	S	S	R	R	I	S	R	R	S	S	S	S	S	S	S	R	ST7	t091
516	JP-KM-MX-2013-005	2013	KM	MX	1	S	S	S	I	I	S	S	S	S	S	S	S	S	S	S	S	ST6	t701
517	JP-KM-MX-2013-008	2013	KM	MX	1	S	S	S	I	S	S	S	S	S	S	S	S	S	S	S	R	ST15	t085
518	JP-KM-MX-2013-008	2013	KM	MX	1	S	S	S	I	S	S	S	S	S	S	S	S	S	S	S	R	ST4191	t3474
519	JP-KM-MX-2013-009	2013	KM	MX	1	R	R	S	R	I	S	R	R	S	S	S	S	S	S	S	R	ST5	t002	IV
520	JP-KM-MX-2013-009	2013	KM	MX	1	S	S	S	R	I	S	R	R	S	S	S	S	S	S	S	S	ST5	t002
521	JP-KM-MX-2013-015	2013	KM	MX	1	S	S	S	I	S	S	S	S	S	S	S	S	S	S	S	S	ST5	t14723
